# Supplementary material for: STXBP6, reciprocally regulated with autophagy, reduces triple negative breast cancer aggressiveness
Source: Clin Transl Med. 2020 Aug 11;10(3):e147. doi: 10.1002/ctm2.147 (PMC7418817; doi:10.1002/ctm2.147)
Supplement: Supplementary file 2 — Supporting Information [file CTM2-10-e147-s004.xlsx]

## Sheet: Sheet1
Protein Name	Protein Intensity (Myc tag)	Protein Intensity (Myc tag + STXBP6)	String Id	Preferred Name	Annotation String
ABCAD_HUMAN	NaN	314640288	9606.ENSP00000411096	ABCA13	ATP binding cassette subfamily A member 13
BCE1_HUMAN	NaN	1.75931e+06		BCE1	Putative protein BCE-1
RL18_HUMAN	NaN	1.00511e+06	9606.ENSP00000447001	RPL18	60S ribosomal protein L18; Component of the large ribosomal subunit; Belongs to the eukaryotic ribosomal protein eL18 family
RL7_HUMAN	NaN	707937	9606.ENSP00000339795	RPL7	60S ribosomal protein L7; Component of the large ribosomal subunit. Binds to G-rich structures in 28S rRNA and in mRNAs. Plays a regulatory role in the translation apparatus; inhibits cell-free translation of mRNAs
GRP75_HUMAN	NaN	685439	9606.ENSP00000297185	HSPA9	Stress-70 protein, mitochondrial; Chaperone protein which plays an important role in mitochondrial iron-sulfur cluster (ISC) biogenesis. Interacts with and stabilizes ISC cluster assembly proteins FXN, NFU1, NFS1 and ISCU. Regulates erythropoiesis via stabilization of ISC assembly. May play a role in the control of cell proliferation and cellular aging (By similarity); Belongs to the heat shock p…
RL15_HUMAN	NaN	622930	9606.ENSP00000309334	RPL15	Ribosomal protein L15
TBA1A_HUMAN	NaN	602653	9606.ENSP00000301071	TUBA1A	Tubulin alpha-1A chain; Tubulin is the major constituent of microtubules. It binds two moles of GTP, one at an exchangeable site on the beta chain and one at a non-exchangeable site on the alpha chain; Tubulins
EF1A1_HUMAN	NaN	554774	9606.ENSP00000339063	EEF1A1	Elongation factor 1-alpha 1; This protein promotes the GTP-dependent binding of aminoacyl-tRNA to the A-site of ribosomes during protein biosynthesis. With PARP1 and TXK, forms a complex that acts as a T helper 1 (Th1) cell-specific transcription factor and binds the promoter of IFN-gamma to directly regulate its transcription, and is thus involved importantly in Th1 cytokine production; Belongs …
SPNXA_HUMAN	NaN	391277	9606.ENSP00000359549	SPANXA2	SPANX family member A2
GRP78_HUMAN	NaN	226332	9606.ENSP00000324173	HSPA5	78 kDa glucose-regulated protein; Plays a role in facilitating the assembly of multimeric protein complexes inside the endoplasmic reticulum. Involved in the correct folding of proteins and degradation of misfolded proteins via its interaction with DNAJC10, probably to facilitate the release of DNAJC10 from its substrate (By similarity); Belongs to the heat shock protein 70 family
RL6_HUMAN	NaN	213595	9606.ENSP00000403172	RPL6	60S ribosomal protein L6; Component of the large ribosomal subunit
STXB6_HUMAN	NaN	167990	9606.ENSP00000324302	STXBP6	Syntaxin-binding protein 6; Forms non-fusogenic complexes with SNAP25 and STX1A and may thereby modulate the formation of functional SNARE complexes and exocytosis
SNX27_HUMAN	NaN	74714.2	9606.ENSP00000357836	SNX27	Sorting nexin-27; Involved in the retrograde transport from endosome to plasma membrane, a trafficking pathway that promotes the recycling of internalized transmembrane proteins. Following internalization, endocytosed transmembrane proteins are delivered to early endosomes and recycled to the plasma membrane instead of being degraded in lysosomes. SNX27 specifically binds and directs sorting of a…
PTN9_HUMAN	11681.8	59971.9	9606.ENSP00000482732	PTPN9	Tyrosine-protein phosphatase non-receptor type 9; Protein-tyrosine phosphatase that could participate in the transfer of hydrophobic ligands or in functions of the Golgi apparatus; Belongs to the protein-tyrosine phosphatase family. Non-receptor class 3 subfamily
