# Supplementary material for: STXBP6, reciprocally regulated with autophagy, reduces triple negative breast cancer aggressiveness
Source: Clin Transl Med. 2020 Aug 11;10(3):e147. doi: 10.1002/ctm2.147 (PMC7418817; doi:10.1002/ctm2.147)
Supplement: Supplementary file 3 — Supporting Information [file CTM2-10-e147-s002.xlsx]

## Sheet: Sheet1
GeneSymbol	R_Kendall	Pvalue_Kendall
ABCB6	0.0197582	0.758321
AKT1	0.161701	0.0112148
AKT2	0.206275	0.00121357
AKT3	0.192682	0.00250881
AMBRA1	0.218604	0.000605325
APAF1	0.192682	0.00250881
ATG10	0.197107	0.00198977
ATG101	0.148107	0.020204
ATG12	0.181301	0.00446042
ATG13	0.23125	0.00028593
ATG14	0.176243	0.00570596
ATG16L1	0.157907	0.0132722
ATG16L2	0.142733	0.0252098
ATG2A	0.176875	0.00553475
ATG2B	0.194262	0.00231068
ATG3	0.138307	0.0301059
ATG4A	0.145262	0.0227341
ATG4B	0.123449	0.0529353
ATG4C	0.217656	0.000639393
ATG4D	0.206591	0.00119264
ATG5	0.195527	0.00216262
ATG7	0.246424	0.000110665
ATG9A	0.0981585	0.123943
ATG9B	0.0665455	0.297335
ATM	0.205327	0.0012784
ATR	0.121236	0.0573401
BCL2	0.255908	5.94926e-05
BCL2L1	0.17972	0.00482026
BECN1	0.196475	0.00205733
BNIP3	0.122184	0.0554164
BNIP3L	0.0766617	0.229763
BRSK1	0.178456	0.00512682
BRSK2	0.089623	0.160188
CAMK1	0.26223	3.88747e-05
CAMK1D	0.0994231	0.119166
CAMK2B	0.0959456	0.13266
CAMK2D	0.143365	0.02457
CAMK2G	-0.00932585	0.885565
CDK1	0.0674939	0.290488
CDK11A	0.162333	0.0109009
CDK16	0.0592745	0.353396
CDK17	0.177507	0.00536818
CDK18	0.110172	0.0841649
CDK2	0.226191	0.000387695
CDK5	0.0102742	0.873822
CDKL1	0.150952	0.0179232
CDKL5	0.118075	0.0641577
CELF1	0.202482	0.00149259
CELF5	-0.0173913	0.786799
DRAM2	0.0681261	0.285982
FBXW7	0.0703391	0.270585
GABARAP	0.200901	0.00162542
GABARAPL1	0.198372	0.00186073
GABARAPL2	0.137043	0.0316468
GOPC	0.191417	0.00267837
GRAMD1B	0.166127	0.00917641
HARBI1	0.184146	0.0038735
HUNK	0.229985	0.000308717
MAP1LC3A	0.0324034	0.61272
MAP1LC3B	0.05801	0.363787
MAPK1	0.177507	0.00536818
MAPK10	-0.0317711	0.619705
MAPK15	-0.00173872	0.980204
MAPK3	0.18952	0.00295241
MAPK7	0.185094	0.00369403
MARK1	0.194262	0.00231068
MARK2	0.141785	0.0261967
MARK3	0.185411	0.00363591
MARK4	0.137991	0.0304849
MELK	0.173714	0.00643959
MTOR	0.227456	0.00035948
MTRF1L	0.14052	0.0275642
MYD88	0.245792	0.000115254
NBR1	0.207856	0.00111222
NUAK1	0.206591	0.00119264
NUAK2	0.277721	1.31713e-05
PA2G4	0.149056	0.0194171
PIK3C2A	0.228088	0.000346104
PIK3C2B	0.221766	0.000503582
PIK3C3	0.204378	0.00134643
PIK3CA	0.171501	0.00714999
PIK3CB	0.162649	0.0107469
PIK3CD	0.183514	0.0039975
PIK3CG	0.203114	0.00144232
PIK3R4	0.141468	0.0265329
PKN2	0.153798	0.0158711
PNCK	0.0390421	0.54159
POC1A	0.158539	0.0129077
POC1B	0.240733	0.00015898
PRKAA1	0.100055	0.116832
PRKAA2	0.0918359	0.1501
PRKACA	0.188256	0.00314907
PRKACB	0.213862	0.000794291
PRKCB	0.200585	0.00165326
PRKCE	0.0526357	0.41005
PRKCH	0.181933	0.00432344
PRKDC	0.157907	0.0132722
RAB5A	0.194578	0.00227282
RAB5B	0.193946	0.00234912
RAB5C	0.176875	0.00553475
RB1CC1	0.0700229	0.272749
RPS6KA1	0.176243	0.00570596
RPS6KA3	0.222398	0.00048525
RPS6KA4	0.174662	0.00615508
RPS6KA6	0.204378	0.00134643
RPS6KB1	0.217024	0.000663087
RPS6KB2	0.119339	0.0613543
RUBCN	0.166443	0.00904434
SGK2	0.0205534	0.748895
SH3GL1	0.264759	3.27043e-05
SH3GLB1	0.133249	0.0366815
SH3GLB2	0.214495	0.000766263
SIK2	0.240417	0.000162177
SIK3	0.200585	0.00165326
SNRK	0.255592	6.07569e-05
SNRNP40	0.16992	0.00769968
SNX1	0.171817	0.00704437
SNX27	0.0855133	0.18027
SNX30	0.221133	0.000522558
SNX4	0.0946811	0.13785
SQSTM1	0.176559	0.00561976
STK36	0.127875	0.044971
TEP1	0.208172	0.00109291
TOR1B	0.164546	0.00986295
TP53INP2	0.168023	0.00840909
TPR	0.14621	0.0218617
TRRAP	0.176559	0.00561976
ULK1	0.176875	0.00553475
ULK2	0.153165	0.0163083
UVRAG	0.26634	2.93331e-05
VMP1	0.159804	0.0122051
VPS13A	0.231882	0.000275137
VPS13C	0.237888	0.00019001
WDR3	0.121552	0.0566928
WDR45	0.0614874	0.335667
WDR45B	0.124714	0.0505478
WDR5	0.20912	0.00103683
WDR5B	0.102901	0.106772
WIPI1	0.122184	0.0554164
WIPI2	0.159804	0.0122051
ZFYVE1	0.248004	9.99361e-05
